# Supplementary material for: A high-throughput microfluidic nanoimmunoassay for detecting anti–SARS-CoV-2 antibodies in serum or ultralow-volume blood samples
Source: Proc Natl Acad Sci U S A. 2021 Apr 16;118(18):e2025289118. doi: 10.1073/pnas.2025289118 (PMC8106336; doi:10.1073/pnas.2025289118)
Supplement: Supplementary File [file pnas.2025289118.sd01.xlsx]

## Sheet: patient_serum_data
Serum ID	type	DPD	DPOS	mean no dilution	STD no dilution	mean 1:8	STD 1:8	mean 1:16	STD 1:16	mean 1:32	STD 1:32	mean 1:64	STD 1:64	mean 1:128	STD 1:128	mean 1:256	STD 1:256	ELISA OD Ratio
COVID19_001	RT-PCR confirmed patient	7	17	58102.7	1055.66	58975.2	761.323	59294	645.602	56993.8	3277.61	56334	2360.86	41379.8	3651.9	29490.7	2508.2	13.77
COVID19_002	RT-PCR confirmed patient	14	NA	55272.5	1037.6	60137.8	86.0243	61329.3	101.158	61373.3	243.354	34440.5	1514.09	16484.5	2491.53	25090.5	1781.86	14.56
COVID19_003	RT-PCR confirmed patient	9	15	15387.3	3135.03	11149.3	876.207	7569	651.22	6499.83	496.016	5984.33	209.634	2290.33	122.707	2173.67	297.902	0.58
COVID19_004	RT-PCR confirmed patient	9	15	55995	770.983	59017	376.934	58488.3	1122.41	49470.2	1374.83	32989.3	1277.03	15500	4580.94	11517.2	2539.21	11.82
COVID19_005	RT-PCR confirmed patient	14	14	45403.2	530.613	50217.8	6259.44	32549.5	6407.55	24640	3911.06	13507.7	1300.76	9800	1547.02	7056.17	837.043	7.89
COVID19_006	RT-PCR confirmed patient	5	17	54208.2	991.142	58531.2	503.23	54921.7	3433.71	52098	2551.96	32716.8	2313.16	19065.2	619.872	9217.83	965.875	9.78
COVID19_007	RT-PCR confirmed patient	7	17	42503.5	1989.28	43856.5	3324.21	35098.2	2840.45	24443.3	2626.95	20336.5	1466.58	10128.5	1087.98	7996.67	654.484	5.77
COVID19_008	RT-PCR confirmed patient	7	14	59508	250.749	60323.5	272.33	59251.8	1446.13	53023.8	4108.85	21148.3	3234.48	20932.8	2296.35	9692.67	1394.94	12.83
COVID19_009	RT-PCR confirmed patient	8	14	8006.5	1473.87	5667.17	543.982	3573	626.979	3105.17	654.786	2443.67	466.058	1958.5	375.698	1661	238.402	0.23
COVID19_010	RT-PCR confirmed patient	12	18	56083.5	781.045	60306.3	30.5057	56545	3160.88	51710	2318.39	33292	1488.3	16782.2	1134.28	12200	249.178	11.53
COVID19_011	RT-PCR confirmed patient	12	15	43056.8	1671.08	47930.8	304.409	43735.8	2825.71	21564.5	1471.39	15750.3	451.008	7540.5	1877.73	5696.67	1523.07	6
COVID19_012	RT-PCR confirmed patient	11	18	58905.5	75.3965	59392.2	272.1	60631.8	309.577	61248.5	428.574	56600.2	3180.44	43753.8	1652.99	29090.7	1558.02	14.42
COVID19_013	RT-PCR confirmed patient	10	22	14510.7	201.829	13880.3	1413.56	10386.5	1751.46	7230.17	1244.83	4238	687.275	2641.83	392.136	2122.33	182.575	1.08
COVID19_014	RT-PCR confirmed patient	13	14	48129	1477.15	57040.8	2373.23	46467	1892.05	35823.2	1148.46	33621.8	541.757	14963.7	514.436	13766.8	1204.35	10.01
COVID19_015	RT-PCR confirmed patient	8	15	58850.5	544.55	59637	260.656	61509.8	171.288	52066.5	7006.45	37745	7089.4	20936.7	2463.36	14102	1631.65	14.63
COVID19_016	RT-PCR confirmed patient	6	13	49270.8	1692.84	56418.7	2479.41	55198.5	3992.55	40028.8	4820.25	30738.7	1804.39	19007.8	1648.99	11791.5	1452.95	11.38
COVID19_017	RT-PCR confirmed patient	8	14	39438.3	1645.18	54113.7	3136.71	35329.2	3144.33	26909	3168.15	18489.3	2875.61	13942.2	2541.81	8991	1794.96	9.41
COVID19_018	RT-PCR confirmed patient	15	NA	10026.5	380.381	17316.7	609.259	13987	412.937	9764	636.632	5134.83	737.91	2785.5	802.836	2022.67	564.19	2.03
COVID19_019	RT-PCR confirmed patient	14	NA	15078.3	420.053	22233.5	2334.05	15400.5	1312.14	9302.67	1251.06	3963.83	550.112	4204.83	636.994	2112	498.887	2.2
COVID19_020	RT-PCR confirmed patient	14	NA	21242.8	2245.66	36870.8	2267.83	19329.8	1512.24	17611.7	4880.86	7078.33	497.947	3580.67	347.877	1885.17	130.8	2.45
COVID19_021	RT-PCR confirmed patient	11	NA	21816.7	3646.39	37937.8	3472.17	29466.2	534.753	16811.5	1958.68	7767.67	1179.96	3469.17	296.616	2208	203.474	4.25
COVID19_022	RT-PCR confirmed patient	11	NA	29570.5	2097.03	29065.3	5497.95	20008.3	4252.27	13520	2912.83	13267.2	2060.06	5474.17	787.954	2145.5	404.587	4.72
COVID19_023	RT-PCR confirmed patient	11	NA	12943.2	1183.91	15713.5	1387.32	10333.2	1772.2	7808.83	1400.65	3382.33	647.461	1963.67	317.434	932.667	153.87	1.11
COVID19_024	RT-PCR confirmed patient	2	16	14107.2	1013.5	11413.2	1766.96	8892.67	767.793	5572	885.539	3333	441.093	2611.17	397.417	1692.83	237.751	0.6
COVID19_025	RT-PCR confirmed patient	14	NA	16453.5	1158.5	20775.7	1757.58	13817.5	61.5268	11018	674.635	5211.5	689.084	1284.67	77.4482	1452.33	73.5939	2.01
COVID19_026	RT-PCR confirmed patient	18	NA	25011.2	979.035	32603.7	2389.65	24436.8	1857.31	9633	893.481	3421.5	427.145	1552.33	140.042	1384	299.134	4.02
COVID19_027	RT-PCR confirmed patient	15	NA	16402.2	1049.82	12960.3	475.624	9302	156.055	5609.17	66.8924	2721.83	221.416	1649.33	459.294	1593.83	284.62	1.25
COVID19_028	RT-PCR confirmed patient	7	15	53195	1151.78	57131	2794.76	52576.5	5710.83	47026.2	4914.01	34259.8	3524.52	15924.5	1161.92	16653.2	164.456	10.69
COVID19_029	RT-PCR confirmed patient	11	NA	17532	1244.91	16302.5	1614.22	10750.7	151.943	6998	113.384	4220.5	316.875	2133.33	283.229	1484.5	148.399	1.4
COVID19_030	RT-PCR confirmed patient	11	NA	25348.5	962.275	23131.3	2677.04	25493.5	1927.24	19224.3	1711.99	8480.17	640.916	8310.5	1042.52	3974	437.577	3.43
COVID19_031	RT-PCR confirmed patient	11	NA	32002.2	499.975	28985.2	2807.29	34748.3	3138.49	20562.3	1994.97	12721.3	816.488	5546.33	267.336	5127.17	421.434	5.63
COVID19_032	RT-PCR confirmed patient	17	20	56380	167.342	60466.7	1036.02	61169.2	775.056	61867.3	584.456	62197	457.345	52522.7	1532.23	34443.3	3453.86	13.55
COVID19_033	RT-PCR confirmed patient	17	21	59018.5	108.943	61211.7	738.668	61927.2	530.596	59787.3	1333.21	49066.7	1681.52	41188.3	5031.95	29751	3944.77	13.45
COVID19_034	RT-PCR confirmed patient	13	15	26565.2	5830.3	19029	1387.44	13067	598.265	10586.3	1679.85	11811	3039.73	5587	1543.12	5841	1769.54	2.53
COVID19_035	RT-PCR confirmed patient	4	17	55688.2	724.955	58004	2513.57	60748.2	912.685	43646.8	2215.63	42602.5	3356.59	18165.3	1830.82	14100.5	695.764	10.38
COVID19_036	RT-PCR confirmed patient	14	NA	11693.5	146.847	11154.8	1488.39	8571.83	1175.73	6031.17	1120.18	4583.17	1150.9	9268	3682.39	6706	2208.81	0.55
COVID19_037	RT-PCR confirmed patient	8	17	54383.3	2933.26	61781.5	1044.55	61930.2	704.653	50931.5	6248.33	46155.3	4017.47	21891.5	2556.08	21726.7	1806.5	13.03
COVID19_038	RT-PCR confirmed patient	11	NA	12072	1197.68	17351	1799.08	12722.2	1963.88	7883.83	1888.08	5314.83	2239.3	4963.33	2602.05	5160.5	2464.99	2.31
COVID19_039	RT-PCR confirmed patient	21	31	43716.5	2142.51	60348.8	1293.71	49070.2	533.644	49929.8	1625.82	34616.7	2590.24	18085	1858.54	11612.8	2202.61	12.11
COVID19_040	RT-PCR confirmed patient	20	NA	5514.67	740.305	23907.7	1894.87	14526.3	1093.26	13989.8	1702.32	8332.17	1702.15	4855.17	1782.41	1594.17	301.277	2.11
COVID19_041	RT-PCR confirmed patient	20	NA	21540	1874.03	48316.3	5510.78	53089.2	4674.65	37974.7	4535.07	23405.8	2539.02	8964.83	601.102	4759.5	491.413	10.58
COVID19_042	RT-PCR confirmed patient	20	NA	19256.3	1357.34	42743.8	2597.89	31264.8	870.03	17841.8	1168	14692.3	1151.05	8225.5	373.295	3066.83	98.5115	6.1
COVID19_043	RT-PCR confirmed patient	20	NA	48392.5	1286.92	47411.7	4898.52	26943.7	2235.7	20211.8	842.452	7229.17	382.568	7639.33	284.76	5452.67	71.5583	6.56
COVID19_044	RT-PCR confirmed patient	15	16	57381	2164.66	61664.8	637.208	62168.7	460.286	49317.5	3032.08	46567.8	4926.92	25787.5	2845.43	14018.7	861.656	13.03
COVID19_045	RT-PCR confirmed patient	9	16	52101	2054.07	60939	967.79	59438.7	2472.86	54269.8	2776.78	40793.3	3275.36	26115.7	617.854	17771.5	766.895	12.1
COVID19_046	RT-PCR confirmed patient	15	NA	56772.8	1349.84	61564.3	824.131	60475.8	450.718	59365	864.186	52203.7	2136.79	35785.7	1268.13	26180.3	685.913	13.11
COVID19_047	RT-PCR confirmed patient	11	NA	22938.2	761.222	17774.5	773.602	12025.2	270.931	8907.67	286.37	5803.5	579.457	3748	252.406	2565.67	520.229	0.51
COVID19_048	RT-PCR confirmed patient	11	NA	8703.67	225.339	9436.17	2083.93	5525.17	857.969	4281.5	1125.45	2064.67	655.761	1942.33	514.274	1462.17	483.415	0.52
COVID19_049	RT-PCR confirmed patient	11	NA	30803	1136.97	39372.5	914.14	29532.5	1360.22	22039.3	747.815	16930.5	798.923	5887.67	708.588	3903.17	705.078	6.66
COVID19_050	RT-PCR confirmed patient	18	NA	13307.7	400.42	15404.5	1056.04	11585	404.263	8305.83	490.143	4485.83	521.206	3064.33	619.582	2119.83	701.363	1.58
COVID19_051	RT-PCR confirmed patient	17	NA	12059.7	554.113	11458.5	1247.04	8803.17	342.827	6357.5	648.164	3713.67	374.045	1823.33	223.504	817	161.562	1.34
COVID19_052	RT-PCR confirmed patient	17	NA	9302.33	323.334	16538.7	439.303	12146.7	850.619	4540.83	333.128	2142	182.499	1435.33	99.2598	466.167	85.1651	0.23
COVID19_053	RT-PCR confirmed patient	11	NA	21579.5	1190.52	21420.2	1901.12	6961.5	537.75	6941	443	3332.75	212.375	3004.5	165.75	1635.25	73.625	2.33
COVID19_054	RT-PCR confirmed patient	11	NA	6716.33	256.083	9915.25	763.625	5102.75	442.875	3434	486.5	1794.75	256.125	1102.75	86.375	865.5	26.5	0.57
COVID19_055	RT-PCR confirmed patient	14	NA	20297.3	1250.39	19942.5	1212.25	18273.8	2279.62	8089.75	1119.88	6341	784.5	4043.75	404.375	2223.75	54.625	2.52
COVID19_056	RT-PCR confirmed patient	14	19	59317.3	854.531	63487.2	6.875	63419.5	49.25	59696.5	217.75	49484	69.25	21917.5	898.5	24273.5	1213	13.13
COVID19_057	RT-PCR confirmed patient	11	NA	14321.3	649.538	15695.5	882.75	6006	459.5	5839.5	424.5	4771	320.75	2508	91.5	1570.75	67.125	0.55
COVID19_058	RT-PCR confirmed patient	11	NA	14730	1358.78	20283.8	68.625	14703.2	836.625	9245.25	538.375	6503.5	4.75	2960.25	210.375	491.25	3.625	0.41
COVID19_059	RT-PCR confirmed patient	11	NA	22001.2	134.165	26870.8	1974.23	14893.8	2665.18	7972.5	1378.83	4182.17	732.359	1862.33	276.172	1559.67	305.175	1.12
COVID19_060	RT-PCR confirmed patient	6	14	36021.5	659.057	37422	3409.53	31357.5	4135.04	19688.8	1419.76	4116	1023.52	6489.17	523.557	3121.33	584.853	4.84
COVID19_061	RT-PCR confirmed patient	10	16	42499.5	97.0741	60328.7	554.936	43741.8	1731.8	29640.5	840.192	18631	1242.41	11508.3	498.263	8304.67	545.848	10.43
COVID19_062	RT-PCR confirmed patient	10	23	35505.7	551.831	42462.7	1537.97	40053.2	1426.2	21220.7	225.325	16995.7	1347.13	7510.5	1288.07	4996.67	1035.14	7.78
COVID19_063	RT-PCR confirmed patient	13	15	20093	1041.28	25621.7	3160.82	14049	2893.62	12525.3	2702.01	7432.83	1464.83	2440.83	554.448	1273	273.924	2.08
COVID19_064	RT-PCR confirmed patient	13	14	47439.5	418.238	57241.7	2470.95	47306	4679.67	45671.7	4406.2	26470	2853.46	13313.8	1408.34	8602	950.705	9.25
COVID19_065	RT-PCR confirmed patient	10	15	46461.2	493.016	59785.8	1173.78	59063.2	1659.51	51633.3	5958.07	32257.7	4005.33	15825.7	1488.07	5170.17	1464.27	10.41
COVID19_066	RT-PCR confirmed patient	14	14	48944.3	609.902	42228	6411.74	30826	4328.67	27127.3	3367	11187.8	2872.72	13080.8	1835.66	2593.67	565.251	7
COVID19_067	RT-PCR confirmed patient	3	17	18656.3	569.224	20029.8	596.344	14080.7	387.649	5751.17	3129.51	1672.33	187.441	1444	239.415	1040.33	207.03	1.29
COVID19_068	RT-PCR confirmed patient	3	14	56322.3	233.083	32933	2042.5	29591.5	2680	20564.5	1830	15151	1299	10448.8	1339.38	5266.75	609.875	0.57
COVID19_069	RT-PCR confirmed patient	9	18	58311.5	361.953	38697.5	2504.5	40510.8	2726.12	39194.8	3912.62	36072.5	3490.25	19473.2	1821.12	10046.8	1141.62	9.66
COVID19_070	RT-PCR confirmed patient	8	14	57838	1018.69	34994	3511.25	39252.8	3079.62	37230.5	3849.75	24773.2	2861.38	8156.25	969.125	7359	946.5	9.23
COVID19_071	RT-PCR confirmed patient	3	24	43342.7	1228.33	15249.5	1399.75	11224.5	711	9450	731.75	314.25	56.875	540	41	531	152	6.49
COVID19_072	RT-PCR confirmed patient	6	16	55826.5	111.757	61188.7	526.31	57131.5	3513.24	30514.3	7873.52	26459	5015.95	12411.2	2490.32	4588.67	766.97	9.55
COVID19_073	RT-PCR confirmed patient	10	15	21048	622.166	14629	1553.02	6084.33	694.351	2684.17	270.031	1523.17	307.712	1661.67	188.799	1065.83	100.453	1.11
COVID19_074	RT-PCR confirmed patient	2	20	47882.8	1207.42	59016	697.739	43995	1062.27	28778.5	1124.29	12264.6	611.022	3124.62	104.632	2166.88	521.747	4.33
COVID19_075	RT-PCR confirmed patient	3	15	56411.5	487.445	45748	2306.25	39431.5	2817.75	31716.5	3602	18494.2	2159.12	8122.5	956.75	6684.5	1238.75	8.26
COVID19_076	RT-PCR confirmed patient	2	14	34898.5	1233.41	35128.6	609.727	31202.2	912.33	21581.6	623.107	8754.38	436.062	3370	129.248	1454.5	153.634	3.5
COVID19_077	RT-PCR confirmed patient	2	14	17506.3	831.113	15275.4	857.157	12283.9	414.832	8534.88	244.006	4141	213.879	1942.25	138.355	1151	93.7618	1.28
COVID19_078	RT-PCR confirmed patient	20	20	56515.2	208.244	30707	3300	28331.2	3149.62	22247.5	2675.25	26405.2	4867.38	12766.5	2415	7029.25	1607.12	8.67
COVID19_079	RT-PCR confirmed patient	5	15	48393.8	3493.95	32380.2	3652.12	25833	2501.75	16369	2560	17314.5	3309.5	11776	2209.75	5612.5	1074.5	7.52
COVID19_080	RT-PCR confirmed patient	10	15	28803.7	2274.54	44583.4	228.362	27381	508.131	12152	394.017	5076.75	169.988	1674.62	85.347	1121.75	60.7136	3.77
COVID19_081	RT-PCR confirmed patient	3	14	20325.5	1513.49	47787.1	737.429	31920.8	217.988	24219.2	813.06	22802.2	1249.07	7454.62	574.76	5061.38	438.776	2.46
COVID19_082	RT-PCR confirmed patient	11	15	21568.3	1953.71	23085.1	950.432	16329	584.025	10273.2	228.015	3970.62	202.314	1824.25	117.834	646.5	25.9055	2.24
COVID19_083	RT-PCR confirmed patient	16	17	57198.8	884.443	29073.2	1912.38	24822	2467.25	21008	2485.25	29408	3189.5	16761.2	3155.88	7045	1359.5	9.57
COVID19_084	RT-PCR confirmed patient	5	7	6951.83	1006.65	9559.12	245.822	7306.25	35.3732	4978.38	62.6958	2555	81.0945	455.875	14.7239	89.375	96.4641	0.39
COVID19_085	RT-PCR confirmed patient	14	15	48356.2	2768.38	32517.2	2279.88	30273.8	2146.12	19066.5	2049.25	12702.2	1709.12	5209.5	625.5	3585.25	435.875	7.77
COVID19_086	RT-PCR confirmed patient	12	19	15513.5	1245.94	13101.5	549.001	8624.67	1732.49	3414.67	951.7	2214.17	426.391	1667.67	366.462	1251.17	318.557	0.26
COVID19_087	RT-PCR confirmed patient	4	16	42837.2	2585.16	29733.2	2899.88	23225	1568	16732	1931.75	13123	2358.75	8089.75	1842.12	3543.5	598.25	11.89
COVID19_088	RT-PCR confirmed patient	11	14	31196.8	1728.15	17032.8	1704.62	15104	1563.25	9243	1779.75	7719	1594.5	3991.25	732.125	1865.25	306.125	5.46
COVID19_089	RT-PCR confirmed patient	5	14	49702	2559.3	22754.8	2544.88	18397	2278.75	22333.8	2615.38	5861.5	747.75	6356	970.75	1380.75	210.875	9.44
COVID19_090	RT-PCR confirmed patient	2	16	23232.8	934.111	49812	543.926	37746.8	1043.52	28003.8	521.209	17288.6	495.012	8634.75	1429.32	6250.25	1789.17	3.5
COVID19_091	RT-PCR confirmed patient	0	NA	6059	864.135	9196.5	467.959	5168.38	143.658	3454	156.441	1625.62	42.9201	675.875	73.6759	485.75	18.5241	0.26
COVID19_092	RT-PCR confirmed patient	11	21	41247.2	2303.01	39823.7	6761.82	46605.7	6847.83	30226	4972.68	19597	2533.99	12293.8	1711.69	5924.33	707.343	7.53
COVID19_093	RT-PCR confirmed patient	2	16	22840.8	1837.35	21774.4	523.989	13131.6	793.323	5552	106.032	3749.5	161.156	568.125	53.534	400.875	19.5387	1.19
COVID19_094	RT-PCR confirmed patient	12	15	21297.7	1047.81	26081.5	1170.24	18389.2	1893.01	8991.83	1334.27	6369.83	1136.67	3865.5	765.45	1441.83	371.962	1.69
COVID19_095	RT-PCR confirmed patient	3	15	6930	911.7	7573.12	693.53	5760.38	730.636	2366.75	725.57	806.375	460.813	700.875	344.251	369.25	384.215	0.27
COVID19_096	RT-PCR confirmed patient	15	15	30272.5	1868.08	37104	1983.96	27193.5	2000.46	19636	1805.92	10059.5	1265.6	4807.83	1087.6	2202.5	329.825	4.04
COVID19_097	RT-PCR confirmed patient	14	NA	18232.3	1293.12	19270.7	1409.08	13547.3	999.314	10525.2	1670.06	4668	647.615	1610.17	242.519	1039	103.744	1.99
COVID19_098	RT-PCR confirmed patient	16	17	49054.8	2318.72	55779.7	4689.31	48538.7	5342.14	39694.8	4939.07	20160.7	2898.35	11959.7	2091.23	6654	968.695	9.82
COVID19_099	RT-PCR confirmed patient	14	NA	39669.8	3273.26	37174.8	3684.67	17995.2	3913.57	16791	3730.52	4943	1356.5	4172	1385	1132.67	308.699	8.77
COVID19_100	RT-PCR confirmed patient	14	NA	45094.7	3770.14	55289.5	3383.51	42914.3	4555.45	33568.5	2786.45	17680.3	2756.25	10569.2	1910.49	9470.5	931.215	9.92
COVID19_101	RT-PCR confirmed patient	14	NA	38971.7	2930.94	47627.7	4853.46	35685.2	3825.85	24997.7	2506	14122.3	1987.94	11611.3	999.464	4293.17	754.514	6.5
COVID19_102	RT-PCR confirmed patient	14	NA	29089.2	642.738	29258.2	3043.76	18585.8	2646.61	12401	1779.09	6289.83	784.152	1950.33	500.11	1844.5	460.39	5.58
COVID19_103	RT-PCR confirmed patient	14	NA	28167.8	1459.27	19305	1383.43	16622	2749.08	8877.33	1735.36	4195.83	724.493	2941.33	856.954	2503	407.052	3.94
COVID19_104	RT-PCR confirmed patient	14	14	37384.2	1255.06	46013.7	4058.58	34005.3	3218.62	22694	2785.56	13081.5	2705.31	4786.17	528.433	8196.17	1316.34	5.58
COVID19_105	RT-PCR confirmed patient	9	16	51643.3	1588.12	61111	696.85	60744	926.512	58904.3	394.837	42366.7	887.258	33300.2	335.96	26954.3	1044.29	11.26
COVID19_106	RT-PCR confirmed patient	13	16	48344.5	1233.95	60055	757.581	59631.2	305.952	42154.7	8736.43	29413.5	6309.01	20260	5132.88	16618.5	2899.44	11.02
COVID19_107	RT-PCR confirmed patient	3	17	29874	1075.18	46344.7	5904.38	37975	5190.65	29493.8	4101.14	22726	3068.42	16514.3	3607.48	12698.3	3335.36	5.46
COVID19_108	RT-PCR confirmed patient	5	15	53997.8	1066.71	61414	527.688	52323	5878.73	51883	4288.3	39154.5	4221.29	27370.7	3706.26	17678.2	3155.19	9.63
COVID19_109	RT-PCR confirmed patient	34	NA	40103.7	668.694	49604.2	5773.02	36078.7	5498.08	32089.8	3827.49	25110.3	2756.43	14569	4122.99	6034.83	3196.5	7.82
COVID19_110	RT-PCR confirmed patient	25	NA	44196.2	722.714	52343.3	5264.15	42617.3	3707.96	25722.7	7002.48	18741	3623.29	15603	3111.41	12315.8	2243.22	9.29
COVID19_111	RT-PCR confirmed patient	22	NA	35742.8	264.536	57976.7	1709.48	52327	1884.29	39740.8	5056.7	26074.2	2896.98	11896.2	1635.98	9904.5	1404.89	9.57
COVID19_112	RT-PCR confirmed patient	23	23	58330.2	375.775	60226.7	1123.84	60355.3	845.112	59727.2	1457.84	48198.2	3023.64	49612.5	653.108	29112.5	2096.08	11.39
COVID19_113	RT-PCR confirmed patient	24	25	14739.8	172.691	32713.8	3174.32	23457.8	2592.77	21778.8	3308.49	12744	2935.57	10623.2	2885.88	6328.83	1898.7	4.51
COVID19_114	RT-PCR confirmed patient	26	NA	19344.8	1342.83	36481.8	6827.47	29718.7	5206.95	20697.5	4002.45	14660	2667.71	12607.8	1677.94	5874.83	986.382	7.09
COVID19_115	RT-PCR confirmed patient	23	24	55433	250.674	59737.3	1297.29	56464.5	1987.8	31315	5502.89	23413.8	4804.86	18401.2	3205.85	12458	1551.98	10.75
COVID19_116	RT-PCR confirmed patient	31	37	44290.3	123	57142	689.529	47865.3	1693.03	39281.7	804.276	23370.2	1546.3	15982	1254.76	12810.2	1657.52	9.32
COVID19_117	RT-PCR confirmed patient	24	24	28811.5	704.53	31316.2	8246.54	23332.5	5172.43	14012	3150.26	7587.5	2027.68	5117.83	1566.23	2586.83	1208.02	3.15
COVID19_118	RT-PCR confirmed patient	27	33	43552	983.891	50780.7	7048.58	37973.2	2830.83	26095.7	5001.84	14654.3	2636.94	7111.17	2000.28	4648.33	1494.44	7.9
COVID19_119	RT-PCR confirmed patient	26	37	29342.7	993.972	22666.7	2991.85	14906.3	935.396	13950.2	1347.57	6970.33	1467.19	4264.83	1247.44	3672.67	1476.02	1.96
COVID19_120	RT-PCR confirmed patient	24	26	18096.2	617.833	20298.3	2839.72	13975.7	2068.06	9938.17	1865.32	6635.83	1429.64	2199.5	1116.66	2352.33	971.864	1.71
COVID19_121	RT-PCR confirmed patient	27	NA	7893.33	273.92	7595.62	1287.86	5571.62	986.297	3540.88	963.077	1789.62	827.016	616.375	637.782	560.625	586.666	0.36
COVID19_122	RT-PCR confirmed patient	27	35	56816.5	421.815	52942.8	4712.33	50963.5	4711.33	19439.2	4490.1	5318.17	669.27	2768.33	597.85	1351.5	173.414	10.8
COVID19_123	RT-PCR confirmed patient	26	28	27988.5	243.975	21476.5	2266.18	12148.8	1275.8	4333.5	389.987	1775.67	159.661	944.167	101.395	704.333	49.8687	2.5
COVID19_124	RT-PCR confirmed patient	26	28	42453.6	519.7	22715.7	2178.83	14998.3	1311.87	6732.83	864.637	1950.17	180.704	2552.17	253.329	937	199.329	4.42
COVID19_125	RT-PCR confirmed patient	25	27	21192.5	590.669	10199.8	116.704	5470.83	552.914	1286.5	165.647	1764	279.588	1272	544.625	1818.5	292.346	1.52
COVID19_126	RT-PCR confirmed patient	26	35	56108.5	117.943	56899.2	1485.42	56389	2808.79	60088.8	860.744	48008.3	4660.98	26034	2790.68	21849.7	1970.35	12.7
COVID19_127	RT-PCR confirmed patient	27	29	57814.4	110.398	59254.3	292.037	60581.7	125.67	59390.2	1720.35	43792.5	2520.38	25723	1004.4	4354.5	217.682	13.46
COVID19_128	RT-PCR confirmed patient	27	29	24551.6	403.22	17545.2	1940.74	7397.83	1255.4	3702.33	297.283	1639.83	76.9205	1366.67	75.5249	956.333	87.97	2.18
COVID19_129	RT-PCR confirmed patient	26	27	29869.4	1497.72	22980.3	1443.21	13414	3103.4	4208.83	1004.08	2141.5	452.21	1191.17	293.762	852.5	199.112	3.21
COVID19_130	RT-PCR confirmed patient	27	30	28749.6	394.183	20305.2	3342.63	7781.33	610.23	4620.5	803.337	2615.5	463.365	1393.17	259.646	917.833	157.119	4.3
COVID19_131	RT-PCR confirmed patient	26	28	33398	1018.52	23261.2	1730.79	17148.8	936.101	13422	545.565	5030.33	261.575	1024	129.539	666.333	105.237	4.16
COVID19_132	RT-PCR confirmed patient	26	29	18578.2	1174.59	15193.7	661.92	14645	551.338	10725.7	285.477	4046.33	109.788	959.667	90.475	393.833	92.068	1.73
COVID19_133	RT-PCR confirmed patient	26	28	31629.6	932.827	24951	1471.64	13886.3	907.059	8049	467.178	1882.67	110.959	669	75.7496	639.5	86.5681	5.8
COVID19_134	RT-PCR confirmed patient	27	28	22479.1	165.717	20167.5	1122.95	12658.7	466.539	7868.5	287.563	1253	78.7139	772.5	51.2579	623.833	50.5377	1.35
COVID19_135	RT-PCR confirmed patient	26	27	35741.6	702.958	33977	275.317	2846.5	106.966	19944.5	149.124	5078.67	101.84	4031.83	30.8696	433.167	53.548	3.11
COVID19_136	RT-PCR confirmed patient	26	27	22392.1	675.226	24284.8	370.863	21891	134.977	11431.2	547.968	1118.33	212.808	399.667	66.973	331.5	27.8216	2.08
COVID19_137	RT-PCR confirmed patient	26	28	31259.8	873.332	23172.8	1108.64	17154.5	718.272	10249	546.701	3656.5	356.368	446.667	82.7255	367.833	64.2568	2.13
COVID19_138	RT-PCR confirmed patient	28	28	59036	140.131	47082.3	3832.54	39088.5	2214.93	44965.3	1106.8	25876.3	665.651	11004.2	591.931	2213.33	265.466	7.38
COVID19_139	RT-PCR confirmed patient	30	31	49726.2	302.805	42488	5024.75	35088.2	3620.38	28697.5	2044.75	12599.2	754.125	8790.25	1453.62	2626.25	721.375	10.36
COVID19_140	RT-PCR confirmed patient	28	30	58392	135.973	51123.3	511.818	43711.7	659.467	30047.8	563.154	14342.3	690.169	9706	326.672	976.167	182.03	3.85
COVID19_141	RT-PCR confirmed patient	26	28	26910.1	357.815	24002	914.351	20784.7	566.464	13451.2	282.002	2791.83	36.9258	470.167	53.5243	107.167	54.6848	3.1
COVID19_142	RT-PCR confirmed patient	26	29	26748.4	1134.14	22752.7	1503.22	19789.2	722.736	10410.5	426.267	1069.5	28.1447	760.667	79.5127	466.833	37.9618	2.4
COVID19_143	RT-PCR confirmed patient	26	32	58790.2	259.727	52866.5	880.748	49451.3	708.295	20249.3	1405.58	10225.8	794.19	3309.33	611.38	2608	649.027	7.44
COVID19_144	RT-PCR confirmed patient	25	27	43313.6	1314.49	35032	1466.85	31577.8	1086.21	22289.2	679.179	10048.2	337.227	6861	337.996	1162.5	218.475	5.9
COVID19_145	RT-PCR confirmed patient	27	28	25501.9	1495.64	22805	1227.56	13029.8	650.489	6144.17	406.16	2371.67	79.7847	1586.67	50.444	627.5	39.1301	2.6
COVID19_146	RT-PCR confirmed patient	33	39	56805.4	368.839	60742	224.79	57382.8	1527.49	16684.7	3890.02	11233.7	1235.74	4703.33	581.764	2957.67	326.218	12.3
COVID19_147	RT-PCR confirmed patient	26	28	53397.1	1299.16	41642.8	3248.27	37139.2	1800.98	16113.8	1142.16	9417.17	643.273	3900.5	288.165	915.833	148.707	7.02
COVID19_148	RT-PCR confirmed patient	26	28	58335	224.448	52891	5672.24	47260.8	3426.68	32196.2	1488.88	15590.2	1180.35	7829.33	182.67	730.333	69.0816	11.19
COVID19_149	RT-PCR confirmed patient	26	32	57306.9	133.641	47230.3	2894.7	44281.8	1107.85	35041.7	831.607	12388.7	299.69	8396.5	207.002	1137	176.185	6.04
COVID19_150	RT-PCR confirmed patient	21	21	53497	108.252	44313.2	2777	41515.3	2682.74	34483.7	1415.04	13271.2	460.036	6494.17	299.737	1014.17	252.507	5.46
COVID19_151	RT-PCR confirmed patient	31	NA	56973.5	177.402	41020.5	6515.92	31041.5	3959.55	19030.8	1686.49	9220	589.074	4247.17	499.177	1493.67	198.12	7.58
COVID19_152	RT-PCR confirmed patient	21	NA	37495.4	452.634	31032.5	2419.62	20833	1269.16	14848.5	672.373	6058.33	214.314	788.667	72.4078	611.833	73.3133	3.47
COVID19_153	RT-PCR confirmed patient	21	NA	28436.9	342.901	25351.5	2645.83	17988.8	1688.56	11074.2	890.847	3032.83	369.391	1676.33	215.895	705.833	70.0156	4.21
COVID19_154	RT-PCR confirmed patient	21	NA	52554.8	1082.81	45905	2040.64	38093	1322.69	21523.7	993.469	15687.8	1088.58	4946.67	740.567	2715.17	468.206	7.12
COVID19_155	RT-PCR confirmed patient	21	NA	47012.2	868.517	36445.7	4315.41	24173.5	2509.79	17119.2	1956.42	8239.5	1368.9	3696.83	483.646	1922.83	339.395	6.12
NEG_001	Prepandemic	NA	NA	5019.17	299.242	3913	466.5	1829.5	430.358	1967.67	844.696	1085.5	480.366	710.833	370.478	688.667	356.14	0.4
NEG_002	Prepandemic	NA	NA	1812.33	1120	4659.25	535.125	2654.75	644.875	1714.25	41.125	514.5	127.75	288.75	25.625	561	105.5	0.65
NEG_003	Prepandemic	NA	NA	6967.5	1326.94	5184.88	588.188	3038	576.29	3023.5	1063.27	1714.83	970.229	1723.83	1069.3	1744.83	1175.36	0.75
NEG_004	Prepandemic	NA	NA	4995.67	913.074	2710.83	1168.48	2108.33	1007.71	1749.67	979.049	1740.5	1029.67	1446.67	870.634	1331	784.164	0.5
NEG_005	Prepandemic	NA	NA	7307.17	856.521	4085	1126.53	3424.5	1097.6	2388.83	969.829	1828.83	861.635	1572.33	724.887	1493.67	797.544	0.58
NEG_006	Prepandemic	NA	NA	2263	683.032	3084	611.026	2104.33	1012.77	1394.83	846.046	1502.17	825.398	1177.17	675.314	1098.5	620.672	0.79
NEG_007	Prepandemic	NA	NA	5085.67	579.361	5572.5	1345.17	2516.33	483.066	917.5	195.577	560.667	59.3806	349.5	54.2782	316.667	24.1008	0.31
NEG_008	Prepandemic	NA	NA	6763.5	1790.8	3622.83	242.719	1774.67	97.1927	1156.5	127.725	531.333	42.0913	556.167	37.8662	513	77.1948	0.57
NEG_009	Prepandemic	NA	NA	4555.83	320.226	4324.75	101.875	2171.67	678.622	2425	439.496	1648.83	370.349	1124.33	300.115	918.5	229.703	0.97
NEG_010	Prepandemic	NA	NA	6568	486.529	5172.67	612.083	3156.5	516.222	1744.5	153.54	1090.5	123.393	918.333	196.854	538.167	121.718	0.3
NEG_011	Prepandemic	NA	NA	8054.83	209.697	3984.5	629.807	2866	201.5	1456.5	134.879	1628.17	748.578	972.167	408.104	818.833	377.062	0.43
NEG_012	Prepandemic	NA	NA	3529.67	263.813	2896.83	412.904	1326.67	402.078	1148	408.592	524.333	184.054	589.833	294.072	702.5	180.478	0.29
NEG_013	Prepandemic	NA	NA	4540.5	739.945	3058.83	380.076	2926	241.75	1282	57.75	1768.17	578.758	1602.5	752.188	1390.5	786.558	0.42
NEG_014	Prepandemic	NA	NA	3483.67	220.961	4242.5	567.032	3184.17	123.803	2054	323.707	1389.17	315.713	783.833	169.658	486.667	84.1285	0.45
NEG_015	Prepandemic	NA	NA	3715.5	571.318	4114.33	829.541	2651	514.043	1836	446.337	738.833	98.3828	494.167	115.787	299	59.3001	0.59
NEG_016	Prepandemic	NA	NA	2566.17	270.047	3628	373.082	2818.33	372.205	2255.67	363.378	1974	531.856	869	158.097	451	32.2729	0.23
NEG_017	Prepandemic	NA	NA	4097.83	203.539	4005	1145.57	3779.5	575.646	3492.17	733.922	1160	184.06	579.167	45.9009	437.833	61.4106	0.24
NEG_018	Prepandemic	NA	NA	3618.83	301.885	2595.33	380.394	1468.5	275.181	1026.17	145.724	557.833	167.56	255.5	135.94	322.833	18.8772	0.27
NEG_019	Prepandemic	NA	NA	4178.83	416.497	2747.83	511.414	2512.67	316.633	1762.67	431.175	1095.67	208.567	633.833	141.309	454.833	58.0037	0.23
NEG_020	Prepandemic	NA	NA	8137.33	108.678	4700.17	315.899	3253.5	300.333	2730.5	609.252	1329.83	269.643	802.333	178.683	356.167	50.5982	0.73
NEG_021	Prepandemic	NA	NA	4929.67	323.231	2534.17	395.333	2632.33	567.977	1045.5	57.1274	467.667	73.1649	408	19.7178	302.667	45.4928	0.42
NEG_022	Prepandemic	NA	NA	4617	301.979	5895.17	951.85	4498.67	785.686	3042	670.832	952.167	373.542	805.833	254.355	607.167	194.7	0.66
NEG_023	Prepandemic	NA	NA	3421.83	594.995	2814.83	769.711	2363	469.603	1359	328.906	818	267.305	586.167	234.88	607.667	210.739	0.29
NEG_024	Prepandemic	NA	NA	4922.33	519.137	4752.67	382.143	3952	797.283	3522.67	168.117	1715	328.992	657.5	232.839	510.333	163.809	0.29
NEG_025	Prepandemic	NA	NA	4597.67	687.99	2094.17	424.804	1323.83	310.442	1001.83	200.814	984.167	214.932	641.333	167.664	358.333	131.474	0.31
NEG_026	Prepandemic	NA	NA	5698.5	771.634	2536.5	275.069	2551.33	357.788	1606.17	242.956	991.333	155.579	538.167	51.3624	242.5	31.5562	0.36
NEG_027	Prepandemic	NA	NA	3409.5	481.232	3261	674.491	1511.83	100.401	1119.67	40.0064	1163.67	50.4539	290.667	34.3131	251.667	38.7676	0.27
NEG_028	Prepandemic	NA	NA	6184.33	712.267	3491.17	315.736	2707.5	398.088	2179.67	96.2506	1120.17	93.3562	787.833	9.10662	377.333	35.6378	0.4
NEG_029	Prepandemic	NA	NA	2374.5	294.203	2846.67	295.98	1423.67	83.7119	1153.5	67.1289	340.167	11.9971	225.667	33.3544	225.5	42.9685	0.52
NEG_030	Prepandemic	NA	NA	5447.83	149.271	2516.33	612.696	1849.83	377.955	1615.67	239.207	1025.67	178.499	740.167	107.168	363.5	60.5609	0.63
NEG_031	Prepandemic	NA	NA	3026.67	772.679	3224.83	658.329	1593.17	260.518	1383.5	271.331	1199.83	247.265	809.5	170.243	309.833	70.2923	0.26
NEG_032	Prepandemic	NA	NA	2528	282.53	4132.83	681.631	2756.67	477.849	2313.67	505.447	1008.33	179.652	504	114.497	411.833	86.1139	0.27
NEG_033	Prepandemic	NA	NA	4721.5	390.975	4556.33	548.265	1957.67	346.602	1564.33	321.617	854.333	205.288	681.833	131.919	508	123.54	0.26
NEG_034	Prepandemic	NA	NA	3166.17	353.704	2698.5	253.5	2741.83	627.421	1928	611.855	674.667	263.188	755.167	189.954	366.167	97.052	0.25
NEG_035	Prepandemic	NA	NA	4413.83	136.156	5138.33	312.338	3322.33	425.139	1683.33	323.061	1171.33	312.502	543.333	148.871	423	139.644	0.22
NEG_036	Prepandemic	NA	NA	2625.33	314.427	3919.17	749.684	1846.67	321.979	1694.83	396.955	729.333	171.748	337	35.9496	214.167	46.1819	0.24
NEG_037	Prepandemic	NA	NA	3585.5	365.675	4407.5	658.25	2176.25	30.625	2256.33	493.01	787	226.862	607.167	64.0066	328.333	27.7701	0.4
NEG_038	Prepandemic	NA	NA	2386.83	419.936	3530.67	458.742	2523.83	281.49	1041.17	196.232	1657.17	380.987	376.333	45.2135	289.667	15.9496	0.43
NEG_039	Prepandemic	NA	NA	2857.67	246.684	3876	657.848	1724.5	167.531	1675.33	175.864	436.667	51.1881	470.5	18.7161	335.833	19.8057	0.23
NEG_040	Prepandemic	NA	NA	2134.67	461.338	2505.5	924.828	3209.33	787.609	4378.5	1397	2790.17	446.383	1761	254.67	543	149.994	0.26
NEG_041	Prepandemic	NA	NA	3430.33	134.564	1779.5	145.854	1583.83	333.901	1415.17	316.548	703.833	89.8381	590	131.49	506.833	95.5651	0.23
NEG_042	Prepandemic	NA	NA	4590.33	226.03	4916.25	719.625	3734.5	655.549	2513	545.814	1618.33	410.549	743.667	178.15	472.5	179.669	0.31
NEG_043	Prepandemic	NA	NA	7256.17	362.831	5543.83	894.902	2671.5	472.79	1843.67	412.438	1386.33	335.292	721.333	204.211	305.5	10.1571	0.3
NEG_044	Prepandemic	NA	NA	4616.33	1953.31	1499.25	38.625	870.25	82.125	788.5	88	526.833	115.407	267.833	32.0028	175.167	45.6738	0.39
NEG_045	Prepandemic	NA	NA	5870	580.545	3330.83	636.373	2085.33	365.95	1339.67	238.928	888.833	87.2005	253	316.598	612.833	148.515	0.46
NEG_046	Prepandemic	NA	NA	4737	471.657	3593.17	508.061	2495	350.004	1713.83	431.098	990.333	208.538	593.833	156.519	382.667	124.986	0.3
NEG_047	Prepandemic	NA	NA	5912	838.365	5557.75	994.875	2576	437.764	1465.17	210.182	671	71.2674	372.5	48.6865	307	34.7659	0.34
NEG_048	Prepandemic	NA	NA	12282.7	1078.23	5096.33	632.376	4418	178.087	4196	501.147	1338.17	163.403	586.333	35.0858	382.167	22.5392	0.81
NEG_049	Prepandemic	NA	NA	3083.83	398.072	3224.83	122.361	2441.5	26.6114	1486	92.0016	834.167	50.0376	315.167	21.1171	131.333	37.2611	0.24
NEG_050	Prepandemic	NA	NA	4656.33	775.625	4198.17	487.496	2444.83	339.657	1661.67	247.588	1018.67	114.628	653	116.9	404.833	6.02887	0.34
NEG_051	Prepandemic	NA	NA	6223.83	570.518	5856.75	390.625	1779.17	515.459	1468.33	221.688	624.667	77.8442	441.167	43.8322	175.667	27.7769	0.23
NEG_052	Prepandemic	NA	NA	4180.67	722.545	3282.17	362.181	2047.67	280.793	1334.5	181.119	758.167	80.9203	368.833	41.3241	246	24.8328	0.3
NEG_053	Prepandemic	NA	NA	7204.33	442.407	3118.17	428.529	2321.83	484.821	1200.83	208.724	377.667	53.7418	374.333	59.5893	158.333	18.2224	0.55
NEG_054	Prepandemic	NA	NA	6563	360.447	2657	341.007	2534.83	346.971	1237.67	268.568	886	69.2255	521.333	58.6857	265.667	43.8322	0.46
NEG_055	Prepandemic	NA	NA	3710.5	223.32	4155.67	608.016	2988.17	459.149	2059.67	340.206	940.833	121.881	574.667	81.0291	380.333	38.7053	0.3
NEG_056	Prepandemic	NA	NA	3827.67	386.85	2942.83	433.129	2828.33	609.187	1452	319.069	859.5	246.514	304.333	58.4014	201.25	53.375	0.21
NEG_057	Prepandemic	NA	NA	5508.83	127.054	4577.5	682.569	3166.83	302.166	1637.67	168.236	870.5	32.6745	526.333	51.9873	323.333	16.2767	0.31
NEG_058	Prepandemic	NA	NA	3853.5	183.751	3443.33	416.859	2440.83	181.959	918.667	56.1747	404.333	75.3454	250.167	14.44	205.167	27.3537	0.24
NEG_059	Prepandemic	NA	NA	6800.17	153.936	2623.33	325.919	2347.83	151.305	1390.83	186.867	958	97.5314	653.167	100.838	518.167	113.837	1.05
NEG_060	Prepandemic	NA	NA	2795.5	136.143	2518.67	238.911	2100.5	276.302	1005.83	130.409	393.333	79.1118	269.333	76.1647	229.833	26.3473	0.45
NEG_061	Prepandemic	NA	NA	3096	274.609	2638.5	158.948	1856.83	297.917	1341.67	202.334	501.333	29.5412	359.667	28.862	226	9.80646	0.31
NEG_062	Prepandemic	NA	NA	3890.83	241.426	4228.17	475.994	2799.5	178.813	2042	163.52	1018	104.476	533	42.3483	360	65.7875	0.44
NEG_063	Prepandemic	NA	NA	3090.17	505.754	3217.17	405.789	2670.67	290.537	1549.17	231.435	722.333	61.9894	213.333	39.2096	164.25	15.875	0.22
NEG_064	Prepandemic	NA	NA	2183.17	439.308	1745.5	227.758	1893.17	297.336	806.333	121.036	462.5	79.9041	418	43.1065	89	22.0142	0.75
NEG_065	Prepandemic	NA	NA	2798.83	437.763	5352.17	956.063	2564.33	397.89	1307	239.646	678.167	88.2209	373.333	56.5838	255.5	28.9274	0.21
NEG_066	Prepandemic	NA	NA	3627	417.386	3902.33	454.226	2225.83	428.011	1339.5	167.782	776.833	70.034	405.5	71.2691	271.333	10.7245	0.24
NEG_067	Prepandemic	NA	NA	9334.5	529.574	6337.5	922.281	3911	321.152	3963.17	531.516	2202.33	535.565	848.667	169.03	512.833	159.306	0.76
NEG_068	Prepandemic	NA	NA	3390.67	529.241	1840.67	156.259	2054.17	204.817	1441.33	205.682	875.333	103.308	462.167	34.6484	198.833	4.20483	0.28
NEG_069	Prepandemic	NA	NA	2382.5	112.881	2436.83	195.508	2609.83	296.693	1312.67	159.079	507	55.7808	209.333	18.0996	214.667	9.92961	0.24
NEG_070	Prepandemic	NA	NA	3518.5	281.1	5915.67	471.667	4259.5	542.564	1811.33	231.078	1112	214.396	525.833	74.7341	241.333	8.53018	0.53
NEG_071	Prepandemic	NA	NA	4020.83	374.922	3081.83	389.067	3979.67	1453.05	1485.83	272.961	693.167	123.59	456.667	95.7796	262	21.276	0.24
NEG_072	Prepandemic	NA	NA	3373.67	183.203	6790	216.025	5456.67	47.1405	2123.33	262.467	377.5	0	458.167	19.5814	349.667	15.1854	0.35
NEG_073	Prepandemic	NA	NA	2892.83	122.856	1935.17	131.217	2761	830.988	901.833	61.3543	1068	401.67	336.833	11.8292	221.333	14.9476	0.25
NEG_074	Prepandemic	NA	NA	3186	317.904	3524.67	169.86	2984.83	1036.8	837.333	167.179	579.167	69.0061	184.167	18.0397	179.167	16.4979	0.21
NEG_075	Prepandemic	NA	NA	4167.67	144.322	2739.33	389.278	2616.5	491.164	1795.67	330.697	1094.33	209.965	558.167	57.7691	281.667	24.3467	0.2
NEG_076	Prepandemic	NA	NA	19686.2	983.8	8458.83	1158.87	5526.83	1074.23	2170.33	249.807	1001	99.3355	354.667	64.3112	333.167	27.6212	0.49
NEG_077	Prepandemic	NA	NA	2760.33	254.284	2481.5	191.94	1414.33	153.595	770.833	50.8537	675.5	34.6212	547	44.206	443	15.9112	0.32
NEG_078	Prepandemic	NA	NA	10238.3	628.672	2381.83	246.585	1382.33	79.1682	897.167	107.413	716.5	22.9955	384.667	41.2721	366.167	19.404	0.38
NEG_079	Prepandemic	NA	NA	3268.17	214.127	4705.67	552.408	3069	413.42	1138.33	161.869	753.5	170.138	446.5	33.5435	469	30.498	0.27
NEG_080	Prepandemic	NA	NA	2657.5	290.735	2628.33	292.121	1220.17	234.928	924.667	115.673	450	39.0208	403	19.1355	360	54.412	0.28
NEG_081	Prepandemic	NA	NA	3149	76.2947	1704.33	233.82	1297.33	149.075	690.833	32.5258	507.333	58.8799	379.5	39.3494	382.333	22.659	0.28
NEG_082	Prepandemic	NA	NA	3199.5	333.617	2406.5	170.38	903.667	220.659	692.667	96.872	534.833	50.5348	319.333	35.591	207.5	17.3073	0.4
NEG_083	Prepandemic	NA	NA	2408.5	87.9098	3064.67	462.219	1822.5	192.804	602.5	52.8788	459.333	51.7564	333.667	14.8399	223.667	11.8486	0.19
NEG_084	Prepandemic	NA	NA	4086.17	240.64	3328.67	731.483	1483	201.482	777.333	150.294	547.333	82.7411	428.333	56.7951	303.167	21.1309	0.33
NEG_085	Prepandemic	NA	NA	2735.17	259.572	1858	333.862	914.5	177.796	470.833	44.3736	354.833	27.8817	295.5	26.4835	250.833	41.9118	0.32
NEG_086	Prepandemic	NA	NA	7864.17	1250.86	2453.17	122.345	1661.83	35.2381	1161.5	47.1293	640.833	53.1328	435.667	37.1513	328.5	12.0899	0.71
NEG_087	Prepandemic	NA	NA	1235.17	416.222	2539.17	482.905	1750.17	166.648	1092.5	223.836	443.833	3.67612	431.5	13.7492	282.667	10.9399	0.41
NEG_088	Prepandemic	NA	NA	9217.5	1373.12	2988.83	474.985	1788.83	120.881	746.333	231.566	537	8.5	426.833	73.662	191.833	104.888	0.64
NEG_089	Prepandemic	NA	NA	458.167	685.528	1526.17	388.274	1641.33	110.378	155.5	87.3062	290.667	150.166	405.167	103.65	307.5	117.95	0.36
NEG_090	Prepandemic	NA	NA	2374.83	367.555	3855.67	446.18	1392.5	174.541	904.167	227.457	676.167	46.2607	238.667	23.3402	277.333	88.0389	0.24
NEG_091	Prepandemic	NA	NA	4629.83	534.964	3118.83	710.229	3836.67	773.438	3375.33	778.8	1803.33	736.977	1132.83	489.512	1113.67	593.895	0.52
NEG_092	Prepandemic	NA	NA	7668.83	820.691	7396.5	1017.15	7234	1730	2391.83	417.77	1816.67	458.776	1232.67	485.065	773.333	276.961	0.27
NEG_093	Prepandemic	NA	NA	4128.67	660.574	2087.83	643.759	3047.83	239.772	1675.67	194.489	1674	312.513	941.167	116.401	588.833	62.9951	0.28
NEG_094	Prepandemic	NA	NA	5508.5	789.773	5322.17	866.152	4896.5	551.592	2584	474.437	1602.83	143.857	1071.17	220.098	779.167	81.1173	0.28
NEG_095	Prepandemic	NA	NA	5205.83	544.579	4357.83	750.535	4805.67	859.656	1911.67	276.676	4253.67	2333.78	1712	384.022	1220.67	154.274	0.49
NEG_096	Prepandemic	NA	NA	2935.17	843.351	3908.5	51.4421	2884.17	295.922	2043.17	79.1889	926.833	97.058	460	98.2957	251.333	162.513	0.51
NEG_097	Prepandemic	NA	NA	6090.5	591.304	4799.5	985.75	3168	678.67	2446	591.214	1583	379.336	945.667	180.411	730.833	129.855	0.37
NEG_098	Prepandemic	NA	NA	5453	573.169	4320.17	797.046	3159.33	602.578	2563.33	241.133	1566.67	340.491	801.333	93.7197	459.333	92.8503	0.73
NEG_099	Prepandemic	NA	NA	6016.5	362.858	4059.83	393.984	2654.5	605.383	1790.17	376.245	513.167	201.443	745	173.172	622.333	184.705	0.27
NEG_100	Prepandemic	NA	NA	5103	946.706	4613.17	989.973	2916.67	964.8	1449.67	253.589	638.167	79.5069	430	70.0155	393.833	65.8199	0.54
NEG_101	Prepandemic	NA	NA	7328.33	1247.76	3702.67	544.563	3322.67	472.377	2374	312.357	1461.17	374.747	1340.33	249.644	591.667	125.286	1.82
NEG_102	Prepandemic	NA	NA	4357.33	534.669	4239	460.531	2689.25	356.625	2224.33	220.273	1777.5	460.674	615.667	89.3477	637.5	206.395	0.44
NEG_103	Prepandemic	NA	NA	4440.67	552.442	4340.5	1598.18	3814	174.749	2538	637.809	1663.83	312.297	719.833	83.5165	615.333	108.402	0.28
NEG_104	Prepandemic	NA	NA	3561.33	504.935	4950.67	280.794	4019	423.875	2523.83	221.758	1688.67	160.346	1126.83	157.087	675.333	192.947	0.36
NEG_105	Prepandemic	NA	NA	1268.67	834.363	2646.33	660.288	2997.5	188.575	1084.33	275.307	929.333	199.863	625.833	111.541	550.833	106.147	0.42
NEG_106	Prepandemic	NA	NA	3462.5	437.864	1999.83	317.018	2018.5	195.773	1660.83	366.804	780.167	128.014	752	114.828	533.667	84.5028	0.32
NEG_107	Prepandemic	NA	NA	2113.33	463.918	2747	297.766	2871.5	765.199	1117.33	255.775	803.667	138.548	444.667	110.1	270.25	53.875	0.22
NEG_108	Prepandemic	NA	NA	2686.33	554.469	3423.5	1269.49	3511.17	677.809	3062	544.067	1355.83	289.544	688.5	90.398	565.5	153.768	0.47
NEG_109	Prepandemic	NA	NA	2288.5	351.468	3616.33	1576.53	4119.67	1292.23	2225.83	453.327	1431.17	284.23	949.5	203.11	720.167	213.301	0.19
NEG_110	Prepandemic	NA	NA	2394.17	333.661	3265	961.275	3331	587.051	2190.33	471.101	1207.83	378.564	1108	310.269	502.667	120.889	0.19
NEG_111	Prepandemic	NA	NA	1593.33	181.381	4089.83	900.524	3465.17	509.449	3304.67	138.805	710.333	178.8	727.5	127.707	350	93.162	0.23
NEG_112	Prepandemic	NA	NA	3596.67	348.642	1611	311.214	1594.67	534.171	1337.67	349.169	700.167	128.508	482.5	170.488	493	123.469	0.31
NEG_113	Prepandemic	NA	NA	2100.67	253.053	3085	546.5	1542.83	763.211	1135.67	515.106	602.5	104.542	532.167	170.044	513.667	271.873	0.35
NEG_114	Prepandemic	NA	NA	3158.83	497.546	4107	1563.75	3414	1310	2768.83	934.947	1031	119	369	45.75	237	10.25	0.22
NEG_115	Prepandemic	NA	NA	4245.5	689.205	1530.75	242.125	779.25	254.875	1191.25	419.125	255.5	60.75	628.5	218.75	535	126.5	0.23
NEG_116	Prepandemic	NA	NA	3285.67	419.424	3922.67	365.049	3478.67	304.22	2782.17	291.084	959.167	38.8482	526.167	20.2714	601.333	144.497	0.29
NEG_117	Prepandemic	NA	NA	3337.33	480.62	4236	1119.96	4127.17	798.051	3911.17	1448.76	1976.67	840.179	1833.67	900.101	1468.17	816.693	0.2
NEG_118	Prepandemic	NA	NA	4964.5	576.636	4999.67	1830.48	3155.33	1029.71	2728	971.579	2263	830.7	1409.5	679.252	1416.67	636.897	0.21
NEG_119	Prepandemic	NA	NA	1544.33	927.673	2924.5	688.365	2011	570.592	1868.33	636.145	1388.33	703.821	1192	733.447	1246	743.35	0.7
NEG_120	Prepandemic	NA	NA	4096.5	295.208	4415.75	172.125	2302.75	376.875	1101.75	239.625	563	71	408.5	1.25	335.5	49.75	0.43
NEG_121	Prepandemic	NA	NA	4184.17	357.381	2503.67	456.304	2104.5	313.233	1510	247.427	658.167	214.851	384.333	54.5471	310	38.4193	0.37
NEG_122	Prepandemic	NA	NA	3124.67	1214.23	3821.33	865.696	3070.83	350.81	1544.33	151.079	620.833	82.1019	413.333	78.7571	175.5	39.6721	0.52
NEG_123	Prepandemic	NA	NA	6089.17	774.439	5741.33	558.133	3611	410.881	2563.67	204.446	868.5	120.01	665	114.906	455	30.9294	0.41
NEG_124	Prepandemic	NA	NA	2770	566.355	3605.83	810.694	3584.83	646.011	2183.83	437.72	508.833	70.8315	234.833	16.4878	248.5	17.9478	0.36
NEG_125	Prepandemic	NA	NA	6659.33	3235.24	2872.33	464.487	1829.33	359.643	1198.17	320.273	486.667	114.514	402.5	37.2766	300	25.4853	0.73
NEG_126	Prepandemic	NA	NA	4659.5	433.166	3596	673.105	2963.67	636.182	1639.17	280.928	690.333	130.762	498.5	70.1697	149.833	42.2307	0.84
NEG_127	Prepandemic	NA	NA	5965.33	194.132	3628.83	649.528	2566.75	629.875	2697	974.943	1166.33	513.755	1432.33	866.712	2250	1412.12	0.31
NEG_128	Prepandemic	NA	NA	1832.83	250.524	3677.5	1216.58	2716	1180.32	1923.17	936.836	1379.17	825.346	181.667	18.2315	177.833	23.7823	0.44
NEG_129	Prepandemic	NA	NA	5868.33	2911.5	4848.83	384.097	3244.17	453.882	2955.17	926.972	1381.17	334.349	533.667	88.5086	313	42.8675	0.57
NEG_130	Prepandemic	NA	NA	2465.83	405.679	3249.5	475.165	3532.25	549.375	1014.33	523.728	894.333	100.001	790	169.141	757.833	163.668	0.41
NEG_131	Prepandemic	NA	NA	9894.67	757.388	4718.5	1397.55	2427.33	330.72	1405	255.544	962.333	217.363	713.333	211.332	736.667	262.41	0.69
NEG_132	Prepandemic	NA	NA	4433.5	459.35	4809.83	381.392	2057.83	738.813	1152	400.623	958.5	329.029	429.833	165.177	376.333	112.776	0.61
NEG_133	Prepandemic	NA	NA	2711.17	81.2292	1736.17	188.101	871.167	178.576	779.333	103.047	479.667	86.2886	276.333	62.183	268.5	13.9687	0.34
NEG_134	Prepandemic	NA	NA	3628.17	282.351	2148	2.65361	1728.5	66.6046	1161.5	78.8744	337.833	14.1279	332.833	32.4643	302.833	22.4261	0.4
