# Supplementary material for: A high-throughput microfluidic nanoimmunoassay for detecting anti–SARS-CoV-2 antibodies in serum or ultralow-volume blood samples
Source: Proc Natl Acad Sci U S A. 2021 Apr 16;118(18):e2025289118. doi: 10.1073/pnas.2025289118 (PMC8106336; doi:10.1073/pnas.2025289118)
Supplement: Supplementary File [file pnas.2025289118.sd02.xlsx]

## Sheet: patient_blood_data
sample ID	type	DPD	mean (Hemaxis)	STD (Hemaxis)	mean (Mitra)	STD (Mitra)	mean (glucose strips)	STD (glucose strips)	ELISA OD ratio
WBS_1	negative	NA	4044.17	436.619	4232.67	114.122	1789.33	341.273	0.33
WBS_2	negative	NA	3366	193.069	3884.67	141.09	1871.17	972.54	0.35
WBS_3	negative	NA	2536.33	220.332	2633	269.563	1694.83	124.277	0.37
WBS_4	negative	NA	3177.33	163.432	3892.33	190.484	2889.67	170.112	0.41
WBS_5	negative	NA	2546.83	160.56	2654.5	86.3399	2660.67	90.7663	0.57
WBS_6	negative	NA	2177.33	258.014	2112	173.667	2317.17	185.877	0.34
WBS_7	negative	NA	1854.33	145.595	3166.17	176.273	2747.83	519.063	0.46
WBS_8	negative	NA	1850.83	157.725	3684.83	513.407	3744.67	1002.53	0.27
WBS_9	negative	NA	2056.83	227.888	3374.67	358.513	2630	361.72	0.32
WBS_10	negative	NA	1575.17	483.389	2634.17	205.061	945.667	100.595	0.92
WBS_11	negative	NA	2508.17	77.3464	3178.33	275.388	2786.33	138.244	0.33
WBS_12	negative	NA	3788	988.4	8657.33	803.2	8651.33	813.071	0.62
WBS_13	negative	NA	3816.17	66.1034	4226.5	429.447	2315.5	278.863	0.27
WBS_14	negative	NA	1742.5	169.615	3064.17	455.997	2026	505.431	0.67
WBS_15	negative	NA	2068	410.043	2200.33	180.401	1863.83	614.532	0.33
WBS_16	COVID-19 patient	2	10823.3	2797.21	13877	2772.28	4826.17	1707.29	5.64
WBS_17	COVID-19 patient	8	8767.67	2473.68	9591	937.025	4013.17	1169.11	0.32
WBS_18	COVID-19 patient	6	12054	3352.72	19048.5	4851.17	8431.33	2813.58	3.67
WBS_19	COVID-19 patient	9	8532.83	2447.91	20632.7	3284.51	10613.7	2699.66	1.19
WBS_20	COVID-19 patient	14	46817.8	7253.26	59216.7	227.912	48206.2	3642.72	18.71
WBS_21	COVID-19 patient	-1	5864.33	728.903	26204.8	6042	7390.5	2508	0.92
WBS_22	COVID-19 patient	2	6299	838.201	21852.7	6923.37	9262.33	3767.35	3.86
WBS_23	COVID-19 patient	0	3116	562.697	12421.8	4725.24	7584.67	1576.66	0.49
WBS_24	COVID-19 patient	2	4073.17	655.595	12617	4894.45	7666	3107.39	0.43
WBS_25	COVID-19 patient	0	6032	1441.79	5991.83	1476.33	5712.5	1800.48	0.56
WBS_26	COVID-19 patient	3	17367.8	1118.09	24212.2	5939.71	8774.83	2874.17	4.13
WBS_27	COVID-19 patient	2	4717.5	488.421	6248.67	933.311	4035.33	562.258	0.52
WBS_28	COVID-19 patient	-1	4369	102.841	5708.33	1310.5	2955	279.43	0.32
WBS_29	COVID-19 patient	2	22959	1592.03	21574.8	5078.3	4477.17	1233.8	1.32
WBS_30	COVID-19 patient	-1	8508.33	597.323	8505.17	882.797	6019.83	2108.83	1.34
WBS_31	COVID-19 patient	1	5944.83	136.649	4639	207.351	5272.33	1774.63	1.16
WBS_32	COVID-19 patient	0	2046.67	123.557	3345.67	143.609	3023.17	59.9227	0.35
WBS_33	COVID-19 patient	7	4613.88	145.957	14579.8	1000.08	3963.75	624.963	1.24
WBS_34	COVID-19 patient	9	12865.6	1462.43	18623.2	1118.32	6154.75	386.67	3.48
WBS_35	COVID-19 patient	11	14847.4	1243.84	25621.8	2524.79	12733.9	1909.76	4.35
WBS_36	COVID-19 patient	11	27813.9	1829.61	47306.1	3733.08	14905.9	1143.56	7.54
